# Supplementary material for: Attractive and healthy-looking male faces do not show higher immunoreactivity
Source: Sci Rep. 2022 Nov 1;12:18432. doi: 10.1038/s41598-022-22866-x (PMC9626598; doi:10.1038/s41598-022-22866-x)
Supplement: Supplementary file 2 — Supplementary Information 2. [file 41598_2022_22866_MOESM2_ESM.txt]

#Power analysis script for Patkova et al. 2022 SciRep Immunity attractiveness article
#Written by Vit Trebicky (vit.trebicky@gmail.com) following:
# https://besjournals.onlinelibrary.wiley.com/doi/full/10.1111/2041-210X.12504
# https://humburg.github.io/Power-Analysis/simr_power_analysis.html
# https://www.journalofcognition.org/articles/10.5334/joc.10/
# Written on 1.9.2022


#  ------------------------------------------------------------------------------
#Installing needed packages
install.packages('readxl') #to load data from Excel file into R
install.packages('lme4') #to run LMM models
install.packages('simr') #to run power analysis, sensitivity simulations and power curves

#  ------------------------------------------------------------------------------
#Loading packages
library(readxl)
library(lme4)
library(simr)

# ------------------------------------------------------------------------------
#This script will run observed power estimates (upon reviewer request) and data
#simulations for PowerCurves for multiple LMMs preformed in the article at once.
#Thus I am loading all needed datasets below.

#Loading datasets into R
#Target IDs must by numeric for simulation to work - a simr extend parameter requirement.

Data_Atr <- read_excel("C:/Users/user/Desktop/Zaneta POWER/Atl_numbered.xlsx") #Facial attractiveness rating dataset
Data_Health <- read_excel("C:/Users/user/Desktop/Zaneta POWER/Hel_numbered.xlsx") #Facial Healthiness rating dataset
Data_Patch <- read_excel("C:/Users/user/Desktop/Zaneta POWER/Pal_numbered.xlsx") #Path healthiness rating dataset

#Setting a seed for simulation repeatability
set.seed(123)

# ------------------------------------------------------------------------------
#Fitting models

#A) Rating and antibodies
Atr_AntiBodies <- lmer(rating ~ Anti_HAV_3_Anti_HAV_1 + Anti_Mnk_3_Anti_Mnk_1 + (1|rater) + (1|target), data = Data_Atr)
Health_AntiBodies <- lmer(rating ~ Anti_HAV_3_Anti_HAV_1 + Anti_Mnk_3_Anti_Mnk_1 + (1|rater) + (1|target), data = Data_Health)
Patch_AntiBodies <- lmer(rating ~ Anti_HAV_3_Anti_HAV_1 + Anti_Mnk_3_Anti_Mnk_1 + (1|rater) + (1|target), data = Data_Patch)

#B) Rating and homronal profile, adipose tissue
Atr_HormAdip <- lmer(rating ~ testosteron_1 + kortizol_1 + Adipose + (1|rater) + (1|target), data = Data_Atr)
Health_HormAdip <- lmer(rating ~ testosteron_1 + kortizol_1 + Adipose + (1|rater) + (1|target), data = Data_Health)

#A)
summary(Atr_AntiBodies)
summary(Health_AntiBodies)
summary(Patch_AntiBodies)
#B)
summary(Atr_HormAdip)
summary(Health_HormAdip)

# ------------------------------------------------------------------------------
#Observed power estimates for each model
#we choose the 500 iterations, nsim = 500
#A)
power_Atr_AntiBodies_Hav <- powerSim(Atr_AntiBodies,
                                     fixed("Anti_HAV_3_Anti_HAV_1","z"),
                                     nsim = 500)
power_Atr_AntiBodies_Mnk <- powerSim(Atr_AntiBodies,
                                     fixed("Anti_Mnk_3_Anti_Mnk_1","z"),
                                     nsim = 500)

power_Health_AntiBodies_Hav <- powerSim(Health_AntiBodies,
                                    fixed("Anti_HAV_3_Anti_HAV_11","z"),
                                    nsim = 500)
power_Health_AntiBodies_Mnk <- powerSim(Health_AntiBodies,
                                        fixed("Anti_Mnk_3_Anti_Mnk_1","z"),
                                        nsim = 500)


power_Patch_AntiBodies_Hav <- powerSim(Patch_AntiBodies,
                                       fixed("Anti_HAV_3_Anti_HAV_11","z"),
                                       nsim = 500)
power_Patch_AntiBodies_Mnk <- powerSim(Patch_AntiBodies,
                                       fixed("Anti_Mnk_3_Anti_Mnk_1","z"),
                                       nsim = 500)

#B)
power_Atr_HormAdip_Tst <- powerSim(Atr_HormAdip,
                                   fixed("testosteron_1","z"),
                                   nsim = 500)
power_Atr_HormAdip_Cor <- powerSim(Atr_HormAdip,
                                   fixed("kortizol_1","z"),
                                   nsim = 500)
power_Atr_HormAdip_Adip <- powerSim(Atr_HormAdip,
                                   fixed("Adipose","z"),
                                   nsim = 500)


power_Health_HormAdip_Tst <- powerSim(Health_HormAdip,
                                      fixed("testosteron_1","z"),
                                      nsim = 500)
power_Health_HormAdip_Cor <- powerSim(Health_HormAdip,
                                      fixed("kortizol_1","z"),
                                      nsim = 500)
power_Health_HormAdip_Adip <- powerSim(Health_HormAdip,
                                      fixed("Adipose","z"),
                                      nsim = 500)


#Printing out the estimates for Atr_AntiBodies with Sample size of 21 targets
#A)
power_Atr_AntiBodies_Hav
power_Atr_AntiBodies_Mnk
power_Health_AntiBodies_Hav
power_Health_AntiBodies_Mnk
power_Patch_AntiBodies_Hav
power_Patch_AntiBodies_Mnk
#B)
power_Atr_HormAdip_Tst
power_Atr_HormAdip_Cor
power_Atr_HormAdip_Adip
power_Health_HormAdip_Tst
power_Health_HormAdip_Cor
power_Health_HormAdip_Adip

#Saving observed powers into individual text files. A safety precaution.
#A)
sink("C:/Users/user/Desktop/Zaneta POWER/Observed power_Atr_AntiBodies_Hav.txt")
print(summary(power_Atr_AntiBodies_Hav))
sink()  # returns output to the console
sink("C:/Users/user/Desktop/Zaneta POWER/Observed power_Atr_AntiBodies_Mnk.txt")
print(summary(power_Atr_AntiBodies_Mnk))
sink()  # returns output to the console

sink("C:/Users/user/Desktop/Zaneta POWER/Observed power_Health_AntiBodies_Hav.txt")
print(summary(power_Health_AntiBodies_Hav))
sink()
sink("C:/Users/user/Desktop/Zaneta POWER/Observed power_Health_AntiBodies_Mnk.txt")
print(summary(power_Health_AntiBodies_Mnk))
sink()  

sink("C:/Users/user/Desktop/Zaneta POWER/Observed power_Patch_AntiBodies_Hav.txt")
print(summary(power_Patch_AntiBodies_Hav))
sink()
sink("C:/Users/user/Desktop/Zaneta POWER/Observed power_Patch_AntiBodies_Mnk.txt")
print(summary(power_Patch_AntiBodies_Mnk))
sink()  

#B)
sink("C:/Users/user/Desktop/Zaneta POWER/Observed power_Atr_HormAdip_Tst.txt")
print(summary(power_Atr_HormAdip_Tst))
sink()
sink("C:/Users/user/Desktop/Zaneta POWER/Observed power_Atr_HormAdip_Cor.txt")
print(summary(power_Atr_HormAdip_Cor))
sink() 
sink("C:/Users/user/Desktop/Zaneta POWER/Observed power_Atr_HormAdip_Adip.txt")
print(summary(power_Atr_HormAdip_Adip))
sink() 

sink("C:/Users/user/Desktop/Zaneta POWER/Observed power_Health_HormAdip_Tst.txt")
print(summary(power_Health_HormAdip_Tst))
sink()
sink("C:/Users/user/Desktop/Zaneta POWER/Observed power_Health_HormAdip_Cor.txt")
print(summary(power_Health_HormAdip_Cor))
sink()  
sink("C:/Users/user/Desktop/Zaneta POWER/Observed power_Health_HormAdip_Adip.txt")
print(summary(power_Health_HormAdip_Adip))
sink()  


# ------------------------------------------------------------------------------
# Simulations - extending sample size of targets from 21 to 100
#A)
Extended_Atr_AntiBodies <- extend(Atr_AntiBodies, along="target", n=100)
Extended_Health_AntiBodies <- extend(Health_AntiBodies, along="target", n=100)
Extended_Patch_AntiBodies <- extend(Patch_AntiBodies, along="target", n=100)

#B)
Extended_Atr_HormAdip <- extend(Atr_HormAdip, along="target", n=100)
Extended_Health_HormAdip <- extend(Health_HormAdip, along="target", n=100)

#Power Curves (pc) from extended sample sizes
#A)
pc_Extended_Atr_AntiBodies_Hav <- powerCurve(Extended_Atr_AntiBodies,
                                             fixed("Anti_HAV_3_Anti_HAV_1","z"),
                                             along="target",
                                             nsim=500,
                                             alpha = 0.05,
                                             progress=TRUE)
pc_Extended_Atr_AntiBodies_Mnk <- powerCurve(Extended_Atr_AntiBodies,
                                             fixed("Anti_Mnk_3_Anti_Mnk_1","z"),
                                             along="target",
                                             nsim=500,
                                             alpha = 0.05,
                                             progress=TRUE)

pc_Extended_Health_AntiBodies_Hav <- powerCurve(Extended_Health_AntiBodies,
                                             fixed("Anti_HAV_3_Anti_HAV_1","z"),
                                             along="target",
                                             nsim=500,
                                             alpha = 0.05,
                                             progress=TRUE)
pc_Extended_Health_AntiBodies_Mnk <- powerCurve(Extended_Health_AntiBodies,
                                             fixed("Anti_Mnk_3_Anti_Mnk_1","z"),
                                             along="target",
                                             nsim=500,
                                             alpha = 0.05,
                                             progress=TRUE)

pc_Extended_Patch_AntiBodie_Hav <- powerCurve(Extended_Patch_AntiBodies,
                                                fixed("Anti_HAV_3_Anti_HAV_1","z"),
                                                along="target",
                                                nsim=500,
                                                alpha = 0.05,
                                                progress=TRUE)
pc_Extended_Patch_AntiBodie_Mnk <- powerCurve(Extended_Patch_AntiBodies,
                                                fixed("Anti_Mnk_3_Anti_Mnk_1","z"),
                                                along="target",
                                                nsim=300,
                                                alpha = 0.05,
                                                progress=TRUE)


#B)
pc_Extended_Atr_HormAdip_Tst <- powerCurve(Extended_Atr_HormAdip,
                                             fixed("testosteron_1","z"),
                                             along="target",
                                             nsim=500,
                                             alpha = 0.05,
                                             progress=TRUE)
pc_Extended_Atr_HormAdip_Cor <- powerCurve(Extended_Atr_HormAdip,
                                             fixed("kortizol_1","z"),
                                             along="target",
                                             nsim=500,
                                             alpha = 0.05,
                                             progress=TRUE)
pc_Extended_Atr_HormAdip_Adip <- powerCurve(Extended_Atr_HormAdip,
                                             fixed("Adipose","z"),
                                             along="target",
                                             nsim=500,
                                             alpha = 0.05,
                                             progress=TRUE)

pc_Extended_Health_HormAdip_Tst <- powerCurve(Extended_Health_HormAdip,
                                           fixed("testosteron_1","z"),
                                           along="target",
                                           nsim=500,
                                           alpha = 0.05,
                                           progress=TRUE)
pc_Extended_Health_HormAdip_Cor <- powerCurve(Extended_Health_HormAdip,
                                           fixed("kortizol_1","z"),
                                           along="target",
                                           nsim=500,
                                           alpha = 0.05,
                                           progress=TRUE)
pc_Extended_Health_HormAdip_Adip <- powerCurve(Extended_Health_HormAdip,
                                            fixed("Adipose","z"),
                                            along="target",
                                            nsim=500,
                                            alpha = 0.05,
                                            progress=TRUE)


#A)
print(pc_Extended_Atr_AntiBodies_Hav)
print(pc_Extended_Atr_AntiBodies_Mnk)

print(pc_Extended_Health_AntiBodies_Hav)
print(pc_Extended_Health_AntiBodies_Mnk)

print(pc_Extended_Patch_AntiBodie_Hav)
print(pc_Extended_Patch_AntiBodie_Mnk)

#B)
print(pc_Extended_Atr_HormAdip_Tst)
print(pc_Extended_Atr_HormAdip_Cor)
print(pc_Extended_Atr_HormAdip_Adip)

print(pc_Extended_Health_HormAdip_Tst)
print(pc_Extended_Health_HormAdip_Cor)
print(pc_Extended_Health_HormAdip_Adip)

#Saving simulated samples power into individual text files. A safety precaution.
#A)
sink("C:/Users/user/Desktop/Zaneta POWER/Sensitivity pc_Extended_Atr_AntiBodies_Hav.txt")
print(summary(pc_Extended_Atr_AntiBodies_Hav))
sink()  # returns output to the console
sink("C:/Users/user/Desktop/Zaneta POWER/Sensitivity pc_Extended_Atr_AntiBodies_Mnk.txt")
print(summary(pc_Extended_Atr_AntiBodies_Mnk))
sink()  # returns output to the console

sink("C:/Users/user/Desktop/Zaneta POWER/Sensitivity pc_Extended_Health_AntiBodies_Hav.txt")
print(summary(pc_Extended_Health_AntiBodies_Hav))
sink()
sink("C:/Users/user/Desktop/Zaneta POWER/Sensitivity pc_Extended_Health_AntiBodies_Mnk.txt")
print(summary(pc_Extended_Health_AntiBodies_Mnk))
sink()  

sink("C:/Users/user/Desktop/Zaneta POWER/Sensitivity pc_Extended_Patch_AntiBodie_Hav.txt")
print(summary(pc_Extended_Patch_AntiBodie_Hav))
sink()
sink("C:/Users/user/Desktop/Zaneta POWER/Sensitivity pc_Extended_Patch_AntiBodie_Mnk.txt")
print(summary(pc_Extended_Patch_AntiBodie_Mnk))
sink()  

#B)
sink("C:/Users/user/Desktop/Zaneta POWER/Sensitivity pc_Extended_Atr_HormAdip_Tst.txt")
print(summary(pc_Extended_Atr_HormAdip_Tst))
sink()
sink("C:/Users/user/Desktop/Zaneta POWER/Sensitivity pc_Extended_Atr_HormAdip_Cor.txt")
print(summary(pc_Extended_Atr_HormAdip_Cor))
sink() 
sink("C:/Users/user/Desktop/Zaneta POWER/Sensitivity pc_Extended_Atr_HormAdip_Adip.txt")
print(summary(pc_Extended_Atr_HormAdip_Adip))
sink() 

sink("C:/Users/user/Desktop/Zaneta POWER/Sensitivity pc_Extended_Health_HormAdip_Tst.txt")
print(summary(pc_Extended_Health_HormAdip_Tst))
sink()
sink("C:/Users/user/Desktop/Zaneta POWER/Sensitivity pc_Extended_Health_HormAdip_Cor.txt")
print(summary(pc_Extended_Health_HormAdip_Cor))
sink()  
sink("C:/Users/user/Desktop/Zaneta POWER/Sensitivity pc_Extended_Health_HormAdip_Adip.txt")
print(summary(pc_Extended_Health_HormAdip_Adip))
sink()  


#Drawing Power Curves plots and saving them into individual PDFs
#A)
destination_Atr_AntiBodies_Hav2 = 'C:/Users/user/Desktop/Zaneta POWER/PowerCurves_Atr_AntiBodies_Hav2.pdf'
pdf(file=destination_Atr_AntiBodies_Hav2)
plot(pc_Extended_Atr_AntiBodies_Hav)
abline(v = 21, col = "darkgreen") #draws vertical line at the original sample size N=21
dev.off()
destination_Atr_AntiBodies_Mnk = 'C:/Users/user/Desktop/Zaneta POWER/PowerCurves_Atr_AntiBodies_Mnk.pdf'
pdf(file=destination_Atr_AntiBodies_Mnk)
plot(pc_Extended_Atr_AntiBodies_Mnk, )
abline(v = 21, col = "darkgreen")
dev.off()


destination_Health_AntiBodies_Hav = 'C:/Users/user/Desktop/Zaneta POWER/PowerCurves_Health_AntiBodies_Hav.pdf'
pdf(file=destination_Health_AntiBodies_Hav)
plot(pc_Extended_Health_AntiBodies_Hav)
abline(v = 21, col = "darkgreen")
dev.off()
destination_Health_AntiBodies_Mnk = 'C:/Users/user/Desktop/Zaneta POWER/PowerCurves_Health_AntiBodies_Mnk.pdf'
pdf(file=destination_Health_AntiBodies_Mnk)
plot(pc_Extended_Health_AntiBodies_Mnk)
abline(v = 21, col = "darkgreen")
dev.off()

destination_Patch_AntiBodies_Hav = 'C:/Users/user/Desktop/Zaneta POWER/PowerCurves_Patch_AntiBodies_Hav.pdf'
pdf(file=destination_Patch_AntiBodies_Hav)
plot(pc_Extended_Patch_AntiBodie_Hav)
abline(v = 21, col = "darkgreen")
dev.off()
destination_Patch_AntiBodies_Mnk = 'C:/Users/user/Desktop/Zaneta POWER/PowerCurves_Patch_AntiBodies_Mnk.pdf'
pdf(file=destination_Patch_AntiBodies_Mnk)
plot(pc_Extended_Patch_AntiBodie_Mnk)
abline(v = 21, col = "darkgreen")
dev.off()

#B)
destination_Atr_HormAdip_Tst = 'C:/Users/user/Desktop/Zaneta POWER/PowerCurves_Atr_HormAdip_Tst.pdf'
pdf(file=destination_Atr_HormAdip_Tst)
plot(pc_Extended_Atr_HormAdip_Tst) 
abline(v = 21, col = "darkgreen")
dev.off()
destination_Atr_HormAdip_Cor = 'C:/Users/user/Desktop/Zaneta POWER/PowerCurves_Atr_HormAdip_Cor.pdf'
pdf(file=destination_Atr_HormAdip_Cor)
plot(pc_Extended_Atr_HormAdip_Cor) 
abline(v = 21, col = "darkgreen")
dev.off()
destination_Atr_HormAdip_Adip = 'C:/Users/user/Desktop/Zaneta POWER/PowerCurves_Atr_HormAdip_Adip.pdf'
pdf(file=destination_Atr_HormAdip_Adip)
plot(pc_Extended_Atr_HormAdip_Adip) 
abline(v = 21, col = "darkgreen")
dev.off()

destination_Health_HormAdip_Tst = 'C:/Users/user/Desktop/Zaneta POWER/PowerCurves_Health_HormAdip_Tst.pdf'
pdf(file=destination_Health_HormAdip_Tst)
plot(pc_Extended_Health_HormAdip_Tst)
abline(v = 21, col = "darkgreen")
dev.off()
destination_Health_HormAdip_Cor = 'C:/Users/user/Desktop/Zaneta POWER/PowerCurves_Health_HormAdip_Cor.pdf'
pdf(file=destination_Health_HormAdip_Cor)
plot(pc_Extended_Health_HormAdip_Cor)
abline(v = 21, col = "darkgreen")
dev.off()
destination_Health_HormAdip_Adip = 'C:/Users/user/Desktop/Zaneta POWER/PowerCurves_Health_HormAdip_Adip.pdf'
pdf(file=destination_Health_HormAdip_Adip)
plot(pc_Extended_Health_HormAdip_Adip)
abline(v = 21, col = "darkgreen")
dev.off()
