# Supplementary material for: Attractive and healthy-looking male faces do not show higher immunoreactivity
Source: Sci Rep. 2022 Nov 1;12:18432. doi: 10.1038/s41598-022-22866-x (PMC9626598; doi:10.1038/s41598-022-22866-x)
Supplement: Supplementary file 4 — Supplementary Information 4. [file 41598_2022_22866_MOESM4_ESM.xlsx]

## Sheet: S1_Correlation_spectrophoto
Table S1 Correlation between individual colour measurements of right and left cheek and forehead from spectrophotometer
		Right cheek lightness		Left cheek lightness		Forehead lightness		Right cheek redness		Left cheek redness		Forehead redness		Right cheek yellowness		Left cheek yellowness		Forehead yellowness
Right cheek lightness	Spearman's rho	—
	p-value	—
Left cheek lightness	Spearman's rho	0.492	*	—
	p-value	0.029		—
Forehead lightness	Spearman's rho	0.236		0.262		—
	p-value	0.315		0.264		—
Right cheek redness	Spearman's rho	-0.574	**	-0.104		0.081		—
	p-value	0.009		0.663		0.733		—
Left cheek redness	Spearman's rho	-0.298		-0.564	*	0.09		0.414		—
	p-value	0.202		0.011		0.705		0.071		—
Forehead redness	Spearman's rho	-0.121		-0.226		-0.599	**	0.068		0.32		—
	p-value	0.611		0.337		0.005		0.774		0.168		—
Right cheek yellowness	Spearman's rho	-0.012		-0.002		-0.328		-0.131		-0.002		0.134		—
	p-value	0.962		0.997		0.158		0.581		0.997		0.574		—
Left cheek yellowness	Spearman's rho	-0.314		0.162		-0.329		0.132		-0.119		0.105		0.741	***	—
	p-value	0.177		0.492		0.156		0.577		0.617		0.661		< .001		—
Forehead yellowness	Spearman's rho	-0.117		0.218		0.262		0.283		0.137		0.15		0.462	*	0.487	*	—
	p-value	0.621		0.354		0.264		0.226		0.564		0.527		0.042		0.031		—
Note. * p < .05, ** p < .01, *** p < .001

## Sheet: S2_ANOVA_lightness_spectro
Table S2 Differences between separate measurements from the right and left cheek and forehead for lightness from spectrophotometer
One-Way ANOVA (Welch's)
	F	df1	df2	p
value	2.12	2	37.2	0.134
Group Descriptives
	Place	N	Mean	SD	SE
value	Right cheek	20	62.5	2.35	0.525
	Left cheek	20	62.1	1.9	0.424
	Forehead	20	60.9	2.65	0.593
Tukey Post-Hoc Test – value
		Right cheek	Left cheek	Forehead
Right cheek	Mean difference	—	0.401	1.6
	t-value	—	0.546	2.17
	df	—	57	57
	p-value	—	0.849	0.084
Left cheek	Mean difference		—	1.2
	t-value		—	1.63
	df		—	57
	p-value		—	0.242
Forehead	Mean difference			—
	t-value			—
	df			—
	p-value			—
Note. * p < .05, ** p < .01, *** p < .001

## Sheet: S3_ANOVA_redness_spectro
Table S3 Differences between separate measurements from the right and left cheek and forehead for redness from spectrophotometer
One-Way ANOVA (Welch's)
	F	df1	df2	p
value	2.53	2	37.7	0.093
Group Descriptives
	Value	N	Mean	SD	SE
value	Right cheek	20	15.9	3.4	0.761
	Left cheek	20	17.3	3.16	0.706
	Forehead	20	18.2	2.79	0.625
Tukey Post-Hoc Test – value
		Right cheek	Left cheek	Forehead
Right cheek	Mean difference	—	-1.39	-2.233
	t-value	—	-1.4	-2.259
	df	—	57	57
	p-value	—	0.347	0.07
Left cheek	Mean difference		—	-0.847
	t-value		—	-0.857
	df		—	57
	p-value		—	0.67
Forehead	Mean difference			—
	t-value			—
	df			—
	p-value			—
Note. * p < .05, ** p < .01, *** p < .001

## Sheet: S4_ANOVA_yellowness_spectro
Table S4 Differences between separate measurements from the right and left cheek and forehead for yellowness from spectrophotometer
One-Way ANOVA (Welch's)
	F	df1	df2	p
value	0.315	2	37.8	0.731
Group Descriptives
	Value	N	Mean	SD	SE
value	Right cheek	20	9.85	2.04	0.457
	Left cheek	20	10.27	2	0.447
	Forehead	20	10.29	1.73	0.386
Tukey Post-Hoc Test – value
		Right cheek	Left cheek	Forehead
Right cheek	Mean difference	—	-0.421	-0.4436
	t-value	—	-0.69	-0.7274
	df	—	57	57
	p-value	—	0.77	0.748
Left cheek	Mean difference		—	-0.0226
	t-value		—	-0.037
	df		—	57
	p-value		—	0.999
Forehead	Mean difference			—
	t-value			—
	df			—
	p-value			—
Note. * p < .05, ** p < .01, *** p < .001
