# Supplementary material for: Attractive and healthy-looking male faces do not show higher immunoreactivity
Source: Sci Rep. 2022 Nov 1;12:18432. doi: 10.1038/s41598-022-22866-x (PMC9626598; doi:10.1038/s41598-022-22866-x)
Supplement: Supplementary file 5 — Supplementary Information 5. [file 41598_2022_22866_MOESM5_ESM.xlsx]

## Sheet: S5_Anti-MNK
Table S5 Relationship between levels of antibodies against meningoccocus and facial colouration measured by spectrophotometer
Note number of targets = 20; facial colouration measurements for one participant are missing
Model information
Estimate	Linear model fit by OLS
Call	Anti-MNK3-1 ~ 1 + Left cheek lightness + Forehead lightness + Left cheek redness + Forehead redness + Left cheek yellowness + Forehead yellowness
R-squared		0.483
Adj. R-squared		0.244
				95% Confidence Interval
Predictors	F	Estimate	SE	Lower	Upper	β	df	t	p
(Intercept)		15.254	3.41	7.88	22.62	0	13	4.472	< .001
Left cheek lightness	0.1918	-1.314	3	-7.8	5.17	-0.142	13	-0.438	0.669
Forehead lightness	0.4231	1.798	2.76	-4.17	7.77	0.272	13	0.65	0.527
Left cheek redness	0.03	0.292	1.68	-3.34	3.93	0.0525	13	0.173	0.865
Forehead redness	1.9126	-2.738	1.98	-7.02	1.54	-0.4359	13	-1.383	0.19
Left cheek yellowness	0.8118	-2.558	2.84	-8.69	3.58	-0.2917	13	-0.901	0.384
Forehead yellowness	1.0133	3.289	3.27	-3.77	10.35	0.3238	13	1.007	0.332

## Sheet: S6_Anti-HAV
Table S6 Relationship between levels of antibodies against hepatitis A and facial colouration measured by spectrophotometer
Note number of targets = 20; facial colouration measurements for one participant are missing
Model information
Estimate	Linear model fit by OLS
Call	Anti-HAV3-1 ~ 1 + Left cheek lightness + Forehead lightness + Left cheek redness + Forehead redness + Left cheek yellowness + Forehead yellowness
R-squared		0.591
Adj. R-squared		0.402
				95% Confidence Interval
Predictors	F	Estimate	SE	Lower	Upper	β	df	t	p
(Intercept)		-1.028	0.1755	-1.4066	-0.6484	0	13	-5.855	< .001
Left cheek lightness	0.476	-0.106	0.1543	-0.4399	0.227	-0.199	13	-0.69	0.502
Forehead lightness	3.192	0.254	0.1422	-0.0531	0.5613	0.664	13	1.787	0.097
Left cheek redness	2.009	0.123	0.0866	-0.0643	0.3098	0.382	13	1.418	0.18
Forehead redness	5.371	0.236	0.1019	0.016	0.4561	0.65	13	2.317	0.037
Left cheek yellowness	4.125	0.297	0.146	-0.0189	0.6121	0.585	13	2.031	0.063
Forehead yellowness	4.403	-0.353	0.1681	-0.7158	0.0104	-0.6	13	-2.098	0.056
