# Supplementary material for: Attractive and healthy-looking male faces do not show higher immunoreactivity
Source: Sci Rep. 2022 Nov 1;12:18432. doi: 10.1038/s41598-022-22866-x (PMC9626598; doi:10.1038/s41598-022-22866-x)
Supplement: Supplementary file 6 — Supplementary Information 6. [file 41598_2022_22866_MOESM6_ESM.xlsx]

## Sheet: S7_Attractiveness_spectrophoto
Table S7 Relationship beween perceived facial attractiveness and facial colouration measured by spectrophotometer
Note number of targets = 20; facial colouration measurements for one participant are missing
Model information
Estimate	Linear mixed model fit by REML
Call	rating_atr ~ 1 + Left cheek lightness + Forehead lightness + Left cheek redness + Forehead redness + Left cheek yellowness + Forehead yellowness+( 1 | rater )+( 1 | target )
AIC		2922.35
BIC		2986.2
LogLikel.		-1459.21
R-squared Marginal		0.069
R-squared Conditional		0.568
Converged		yes
Optimizer		bobyqa
				95% Confidence Interval
Predictors	F	β	SE	Lower	Upper	df	t	p
(Intercept)		3.123	0.245	2.642	3.603	15.3	12.733	< .001
Left cheek lightness	1.116	0.219	0.207	-0.1871	0.625	13	1.056	0.31
Forehead lightness	0.391	-0.119	0.191	-0.4932	0.255	13	-0.625	0.543
Left cheek redness	2.516	0.184	0.116	-0.0434	0.412	13	1.586	0.137
Forehead redness	0.72	-0.116	0.137	-0.3846	0.152	13.1	-0.849	0.411
Left cheek yellowness	0.746	-0.17	0.196	-0.5542	0.215	13.1	-0.864	0.403
Forehead yellowness	0.611	0.176	0.226	-0.2659	0.619	13	0.782	0.448
Random components
Groups	Name	SD	Variance	ICC
rater	(Intercept)	0.641	0.411	0.242
target	(Intercept)	1.039	1.079	0.455
Residual		1.136	1.29
Note. Number of Obs: 878 , groups: rater 88, target 20

## Sheet: S8_Healthiness_spectrophoto
Table S8 Relationship beween perceived facial healthiness and facial colouration measured by spectrophotometer
Note number of targets = 20; facial colouration measurements for one participant are missing
Model information
Estimate	Linear mixed model fit by REML
Call	rating_healthiness ~ 1 + Left cheek lightness + Forehead lightness + Left cheek redness + Forehead redness + Left cheek yellowness + Forehead yellowness+( 1 | rater )+( 1 | target )
AIC		2298.08
BIC		2359.66
LogLikel.		-1147.34
R-squared Marginal		0.0646
R-squared Conditional		0.526
Converged		yes
Optimizer		bobyqa
				95% Confidence Interval
Predictors	F	β	SE	Lower	Upper	df	t	p
(Intercept)		4.4084	0.24	3.938	4.8789	16.6	18.364	< .001
Left cheek lightness	1.743	0.2621	0.199	-0.127	0.6512	13	1.32	0.209
Forehead lightness	1.372	-0.215	0.184	-0.575	0.1448	13.2	-1.171	0.262
Left cheek redness	0.607	0.0867	0.111	-0.131	0.3049	13	0.779	0.45
Forehead redness	0.837	-0.1199	0.131	-0.377	0.1369	13.1	-0.915	0.377
Left cheek yellowness	2.837	-0.3176	0.189	-0.687	0.052	13.2	-1.684	0.116
Forehead yellowness	1.483	0.2636	0.216	-0.161	0.6879	13.1	1.218	0.245
Random components
Groups	Name	SD	Variance	ICC
rater	(Intercept)	0.667	0.445	0.234
target	(Intercept)	0.986	0.973	0.4
Residual		1.207	1.456
Note. Number of Obs: 664 , groups: rater 66, target 20

## Sheet: S9_Cheek_patch_spectrophoto
Table S9 Relationship beween perceived cheek patch healthiness and facial colouration measured by spectrophotometer
Note number of targets = 20; facial colouration measurements for one participant are missing
Model information
Estimate	Linear mixed model fit by REML
Call	rating_cheek_patch_health ~ 1 + Left cheek lightness + Left cheek redness + Left cheek yellowness+( 1 | rater )+( 1 | target )
AIC		2070.87
BIC		2113.52
LogLikel.		-1034.27
R-squared Marginal		0.0801
R-squared Conditional		0.4742
Converged		yes
Optimizer		bobyqa
				95% Confidence Interval
Predictors	F	β	SE	Lower	Upper	df	t	p
(Intercept)		3.7896	0.1847	3.4276	4.1515	26.2	20.52	< .001
Left cheek lightness	1.48	0.1373	0.1128	-0.0838	0.3583	16.8	1.217	0.241
Left cheek redness	0.238	-0.0326	0.0669	-0.1638	0.0986	16.1	-0.487	0.633
Left cheek yellowness	4.374	-0.1742	0.0833	-0.3374	-0.011	16	-2.091	0.053
Random components
Groups	Name	SD	Variance	ICC
rater	(Intercept)	0.706	0.498	0.277
target	(Intercept)	0.691	0.477	0.268
Residual		1.141	1.301
Note. Number of Obs: 618 , groups: rater 62, target 20
