# Supplementary material for: Attractive and healthy-looking male faces do not show higher immunoreactivity
Source: Sci Rep. 2022 Nov 1;12:18432. doi: 10.1038/s41598-022-22866-x (PMC9626598; doi:10.1038/s41598-022-22866-x)
Supplement: Supplementary file 7 — Supplementary Information 7. [file 41598_2022_22866_MOESM7_ESM.xlsx]

## Sheet: S10_Descriptive_statistics
Table S10 Descriptive statistics
	Age (ys)	Height (cm)	Weight (kg)	Perceived attractiveness S1	Perceived attractiveness S2	Cheek patch healthiness S2	Perceived healthiness S3	Anti-HAV	Anti-MNK	Testosterone	Cortisol	Adipose tissue (%)	Left cheek lightness	Right cheek lightness	Forehead lightness	Left cheek redness	Right cheek redness	Forehead redness	Left cheek yellowness	Right cheek yellowness	Forehead yellowness
Mean	26.2	181	78.9	3.08	3.18	3.75	4.38	-1.07	14.6	4.33	471	17.5	67.9	69	74.1	12.7	12.5	10.2	18.2	17.3	16.2
Std. error mean	1.01	1.47	3.23	0.213	0.169	0.175	0.203	0.22	3.79	0.268	20	1.5	0.618	0.534	0.632	0.382	0.391	0.386	0.555	0.471	0.54
Median	26	182	76.5	3.09	3.03	3.77	4.68	-1.54	6.87	4.49	471	16.8	68.1	68.6	74.3	12.6	12.4	10.4	18.1	17.2	15.7
Standard deviation	4.62	6.74	14.8	0.978	0.772	0.803	0.932	1.01	17.4	1.23	91.4	6.86	2.83	2.45	2.9	1.75	1.79	1.77	2.54	2.16	2.47
Variance	21.4	45.5	219	0.957	0.596	0.645	0.868	1.02	302	1.51	8360	47	8.02	6	8.4	3.07	3.21	3.13	6.46	4.66	6.12
Minimum	20	169	58.5	1.37	1.75	2.69	2.23	-2.11	0.14	2.25	282	5	63.7	65.8	66.4	9.41	9.78	6.54	14.2	14.5	12.5
Maximum	35	198	130	4.63	4.38	5.4	5.91	1.55	56.4	7.1	662	32.8	74.2	76.3	80.1	15.8	15.8	14.7	23.7	22.1	20.8
Skewness	0.373	0.434	1.96	-0.129	-0.11	0.562	-0.99	0.961	1.3	0.305	-0.151	0.423	0.487	1.41	-0.677	-0.199	0.0529	0.325	0.708	0.958	0.567
Std. error skewness	0.501	0.501	0.501	0.501	0.501	0.501	0.501	0.501	0.501	0.501	0.501	0.501	0.501	0.501	0.501	0.501	0.501	0.501	0.501	0.501	0.501
Kurtosis	-0.911	1.02	6.29	-1.23	-0.882	-0.494	0.531	0.357	0.491	0.432	0.597	0.163	0.0645	2.95	2.17	-0.482	-0.995	0.954	0.355	0.68	-0.467
Std. error kurtosis	0.972	0.972	0.972	0.972	0.972	0.972	0.972	0.972	0.972	0.972	0.972	0.972	0.972	0.972	0.972	0.972	0.972	0.972	0.972	0.972	0.972
Shapiro-Wilk W	0.941	0.953	0.839	0.953	0.965	0.942	0.894	0.857	0.79	0.953	0.972	0.975	0.957	0.894	0.92	0.972	0.959	0.975	0.941	0.909	0.936
Shapiro-Wilk p	0.229	0.394	0.003	0.385	0.632	0.235	0.027	0.006	< .001	0.385	0.785	0.836	0.458	0.027	0.086	0.775	0.506	0.838	0.229	0.053	0.186
