# Supplementary material for: Attractive and healthy-looking male faces do not show higher immunoreactivity
Source: Sci Rep. 2022 Nov 1;12:18432. doi: 10.1038/s41598-022-22866-x (PMC9626598; doi:10.1038/s41598-022-22866-x)
Supplement: Supplementary file 8 — Supplementary Information 8. [file 41598_2022_22866_MOESM8_ESM.xlsx]

## Sheet: S10 ICC
Table S10 Values of intra-class correlations for Study 1-3
			ICC				95% CI
			first stimuli set		second stimuli set		first stimuli set		second stimuli set
							lower	upper	lower	upper
Study 1	attractiveness		0.964		0.957		0.925	0.988	0.909	0.987
Study 2	cheek patch healthiness		0.894		0.928		0.769	0.971	0.854	0.975
	attractiveness		0.928		0.877		0.841	0.98	0.757	0.957
Study 3	healthiness		0.864		0.959		0.703	0.963	0.917	0.986
