# Supplementary material for: Attractive and healthy-looking male faces do not show higher immunoreactivity
Source: Sci Rep. 2022 Nov 1;12:18432. doi: 10.1038/s41598-022-22866-x (PMC9626598; doi:10.1038/s41598-022-22866-x)
Supplement: Supplementary file 9 — Supplementary Information 9. [file 41598_2022_22866_MOESM9_ESM.xlsx]

## Sheet: S12_Correlation_matrix
Table S12 Correlation matrix
			Perceived attractiveness S1		Perceived attractiveness S2		Cheek patch healthiness S2		Perceived healthiness S3		Anti-HAV		Anti-MNK		Testosterone		Cortisol		Adipose tissue		Left cheek lightness		Right cheek lightness		Forehead lightness		Left cheek redness		Right cheek redness		Forehead redness		Left cheek yellowness		Right cheek yellowness		Forehead yellowness
Perceived attractiveness S1		Spearman's rho	—
		p-value	—
Perceived attractiveness S2		Spearman's rho	0.937	***	—
		p-value	< .001		—
Cheek patch healthiness S2		Spearman's rho	0.162		0.181		—
		p-value	0.482		0.432		—
Perceived healthiness S3		Spearman's rho	0.706	***	0.746	***	0.505	*	—
		p-value	< .001		< .001		0.02		—
Anti-HAV		Spearman's rho	0.267		0.313		-0.108		0.157		—
		p-value	0.243		0.167		0.641		0.496		—
Anti-MNK		Spearman's rho	-0.002		-0.042		0.205		0.124		-0.06		—
		p-value	0.993		0.859		0.371		0.594		0.796		—
Testosterone		Spearman's rho	0.395		0.377		-0.016		0.14		0.08		0.009		—
		p-value	0.076		0.093		0.948		0.544		0.73		0.971		—
Cortisol		Spearman's rho	-0.1		-0.048		-0.034		-0.371		0.315		0.075		0.265		—
		p-value	0.666		0.837		0.886		0.098		0.164		0.745		0.245		—
Adipose tissue		Spearman's rho	-0.513	*	-0.588	**	0.142		-0.267		-0.224		0.222		-0.652	**	-0.362		—
		p-value	0.017		0.005		0.538		0.242		0.328		0.333		0.001		0.107		—
Left cheek lightness		Spearman's rho	0.051		0.081		0.565	**	0.55	**	-0.191		0.213		0.031		-0.299		0.117		—
		p-value	0.827		0.729		0.008		0.01		0.407		0.354		0.895		0.187		0.614		—
Right cheek lightness		Spearman's rho	0.103		0.077		0.395		0.424		-0.125		0.253		0.098		-0.14		0.133		0.801	***	—
		p-value	0.656		0.741		0.076		0.055		0.591		0.268		0.672		0.546		0.567		< .001		—
Forehead lightness		Spearman's rho	-0.058		-0.091		0.339		0.075		-0.205		0.611	**	-0.07		0.283		0.129		0.444	*	0.481	*	—
		p-value	0.803		0.695		0.133		0.745		0.372		0.003		0.765		0.215		0.576		0.044		0.027		—
Left cheek redness		Spearman's rho	-0.299		-0.269		-0.683	***	-0.509	*	0.037		-0.074		-0.19		-0.086		0.067		-0.475	*	-0.53	*	-0.297		—
		p-value	0.188		0.238		< .001		0.019		0.875		0.75		0.409		0.71		0.773		0.03		0.014		0.191		—
Right cheek redness		Spearman's rho	-0.29		-0.231		-0.613	**	-0.336		0.138		-0.071		-0.137		-0.099		-0.046		-0.397		-0.611	**	-0.324		0.861	***	—
		p-value	0.202		0.313		0.003		0.137		0.55		0.758		0.554		0.668		0.843		0.075		0.003		0.152		< .001		—
Forehead redness		Spearman's rho	-0.539	*	-0.448	*	-0.638	**	-0.568	**	0.124		-0.538	*	-0.402		0.029		0.133		-0.428		-0.453	*	-0.468	*	0.544	*	0.558	**	—
		p-value	0.012		0.042		0.002		0.007		0.593		0.012		0.071		0.9		0.565		0.053		0.039		0.032		0.011		0.009		—
Left cheek yellowness		Spearman's rho	0.203		0.274		-0.114		-0.04		0.641	**	-0.277		0.088		0.626	**	-0.481	*	-0.435	*	-0.432		-0.248		0.011		0.127		0.322		—
		p-value	0.377		0.229		0.622		0.862		0.002		0.225		0.705		0.002		0.027		0.049		0.05		0.279		0.962		0.584		0.155		—
Right cheek yellowness		Spearman's rho	0.237		0.277		0.012		0.014		0.621	**	-0.401		-0.046		0.5	*	-0.337		-0.354		-0.324		-0.336		-0.155		-0.093		0.318		0.925	***	—
		p-value	0.302		0.225		0.96		0.951		0.003		0.071		0.843		0.021		0.136		0.115		0.152		0.137		0.501		0.689		0.16		< .001		—
Forehead yellowness		Spearman's rho	0.36		0.374		0.1		0.289		0.518	*	-0.266		0.183		0.133		-0.374		-0.194		-0.313		-0.562	**	-0.063		0.171		0.097		0.689	***	0.68	***	—
		p-value	0.109		0.095		0.666		0.204		0.016		0.243		0.428		0.565		0.095		0.399		0.168		0.008		0.786		0.459		0.676		< .001		< .001		—
Note. * p < .05, ** p < .01, *** p < .001
