# Supplementary material for: Attractive and healthy-looking male faces do not show higher immunoreactivity
Source: Sci Rep. 2022 Nov 1;12:18432. doi: 10.1038/s41598-022-22866-x (PMC9626598; doi:10.1038/s41598-022-22866-x)
Supplement: Supplementary file 10 — Supplementary Information 10. [file 41598_2022_22866_MOESM10_ESM.xlsx]

## Sheet: S13_ANOVA lightness photo
Table S13 Differences between separate measurements from the right and left cheek and forehead for lightness
One-Way ANOVA (Welch's)
	F	df1	df2	p
value	27.6	2	39.8	< .001
Group Descriptives
	Place	N	Mean	SD	SE
value	Right cheek	21	69.2	2.39	0.52
	Left cheek	21	68.1	2.7	0.589
	Forehead	21	74.2	2.86	0.624
Tukey Post-Hoc Test – lightness
		Right cheek	Left cheek		Forehead
Right cheek	Mean difference	—	1.03		-4.98	***
	t-value	—	1.26		-6.08
	df	—	60		60
	p-value	—	0.424		< .001
Left cheek	Mean difference		—		-6.01	***
	t-value		—		-7.34
	df		—		60
	p-value		—		< .001
Forehead	Mean difference				—
	t-value				—
	df				—
	p-value				—
Note. * p < .05, ** p < .01, *** p < .001

## Sheet: S14_ANOVA redness photo
Table S14 Differences between separate measurements from the right and left cheek and forehead for redness
One-Way ANOVA (Welch's)
	F	df1	df2	p
value	17	2	39.4	< .001
Group Descriptives
	place	N	Mean	SD	SE
value	Right cheek	21	12.34	1.91	0.417
	Left cheek	21	12.62	1.83	0.398
	Forehead	21	9.98	1.45	0.316
Tukey Post-Hoc Test – redness
		Right cheek	Left cheek		Forehead
Right cheek	Mean difference	—	-0.28		2.36	***
	t-value	—	-0.521		4.39
	df	—	60		60
	p-value	—	0.861		< .001
Left cheek	Mean difference		—		2.64	***
	t-value		—		4.91
	df		—		60
	p-value		—		< .001
Forehead	Mean difference				—
	t-value				—
	df				—
	p-value				—
Note. * p < .05, ** p < .01, *** p < .001

## Sheet: S15_ANOVA yellowness photo
Table S15 Differences between separate measurements from the right and left cheek and forehead for yellowness
One-Way ANOVA (Welch's)
	F	df1	df2	p
value	4.34	2	39.8	0.02
Group Descriptives
	place	N	Mean	SD	SE
value	Right cheek	21	17.2	1.96	0.427
	Left cheek	21	18.1	2.3	0.502
	Forehead	21	16	2.25	0.492
Tukey Post-Hoc Test – yellowness
		Right cheek	Left cheek		Forehead
Right cheek	Mean difference	—	-0.89		1.19
	t-value	—	-1.33		1.77
	df	—	60		60
	p-value	—	0.387		0.19
Left cheek	Mean difference		—		2.07	**
	t-value		—		3.09
	df		—		60
	p-value		—		0.008
Forehead	Mean difference				—
	t-value				—
	df				—
	p-value				—
Note. * p < .05, ** p < .01, *** p < .001
